# Supplementary material for: What Works for Whom? The Influence of Problem Severity, Maladaptive Perfectionism, and Perceived Parental Pressure on the Effectiveness of a School-Based Performance Anxiety Program
Source: Behav Sci (Basel). 2025 Mar 28;15(4):436. doi: 10.3390/bs15040436 (PMC12023957; doi:10.3390/bs15040436)
Supplement: Supplementary file 1 [file behavsci-15-00436-s001.zip]

Archive with 1 entries (1 files):
- behavsci-3418847-supplementary.pdf
